# Supplementary material for: Patient-specific template and electromagnetic navigation assisted bilateral periacetabular osteotomy for staged correction of bilateral injury-induced hip dysplasia: a case report
Source: J Hip Preserv Surg. 2021 Aug 24;8(2):192–6. doi: 10.1093/jhps/hnab054 (PMC8825680; doi:10.1093/jhps/hnab054)
Supplement: hnab054_Supp [file hnab054_supp.zip]

Archive with 1 entries (1 files):
- Video 1.mp4
